# Supplementary material for: Biomarkers Correlated with Tuberculosis Preventive Treatment Response: A Systematic Review and Meta-Analysis
Source: Microorganisms. 2023 Mar 14;11(3):743. doi: 10.3390/microorganisms11030743 (PMC10057454; doi:10.3390/microorganisms11030743)
Supplement: Supplementary file 1 [file microorganisms-11-00743-s001.zip]

Archive with 1 entries (1 files):
- microorganisms-2247626-supplementary.pdf
